# Supplementary material for: Endotracheal tubes with dexamethasone eluting electrospun coating improve tissue mechanical function after upper airway injury
Source: Sci Rep. 2024 Feb 3;14:2821. doi: 10.1038/s41598-024-53328-1 (PMC10837152; doi:10.1038/s41598-024-53328-1)
Supplement: Supplementary file 1 — Supplementary Information. [file 41598_2024_53328_MOESM1_ESM.xlsx]

## Sheet: Figure 1
Without Injury	SampleID	Region	Type	Duration	Structural Stiffness (N/mm)	Structural Stiffness (N/m)		SampleID	Region	Type	Duration	Structural Stiffness (N/mm)	Structural Stiffness (N/m)		SampleID	Region	Type	Duration	Structural Stiffness (N/mm)	Structural Stiffness (N/m)		SampleID	Region	Type	Duration	Structural Stiffness (N/mm)	Structural Stiffness (N/m)		SampleID	Region	Type	Duration	Structural Stiffness (N/mm)	Structural Stiffness (N/m)		SampleID	Region	Type	Duration	Structural Stiffness (N/mm)	Structural Stiffness (N/m)		SampleID	Region	Type	Duration	Structural Stiffness (N/mm)	Structural Stiffness (N/m)
	L034	Glottic	dex	14d	0.0170905	17.0905		Control ETT L4	Glottic	regular	14d	0.0265834	26.5834		L028	Glottic	polymer	14d	0.00136605	1.36605		L007	Glottic	dex	3d	0.0182916	18.2916		Control ETT L1	Glottic	regular	3d	0.0153881	15.3881		L001	Glottic	polymer	3d	0.0186071	18.6071		L005	Glottic	dex	7d	0.019646	19.646
	L034	Glottic	dex	14d	0.0143619	14.3619		Control ETT L4	Glottic	regular	14d	0.0171554	17.1554		L028	Glottic	polymer	14d	0.0175941	17.5941		L007	Glottic	dex	3d	0.0124952	12.4952		Control ETT L1	Glottic	regular	3d	0.0159926	15.9926		L001	Glottic	polymer	3d	0.0146749	14.6749		L005	Glottic	dex	7d	0.0159527	15.9527
	L034	Glottic	dex	14d	0.0173847	17.3847		Control ETT L4	Glottic	regular	14d	0.0232931	23.2931		L028	Glottic	polymer	14d	0.0212165	21.2165		L007	Glottic	dex	3d	0.0302077	30.2077		Control ETT L1	Glottic	regular	3d	0.0206582	20.6582		L001	Glottic	polymer	3d	0.0171863	17.1863		L005	Glottic	dex	7d	0.0228606	22.8606
	L034	Glottic	dex	14d	0.0108374	10.8374		Control ETT L4	Glottic	regular	14d	0.0169524	16.9524		L028	Glottic	polymer	14d	0.00493234	4.93234		L007	Glottic	dex	3d	0.00951549	9.51549		Control ETT L1	Glottic	regular	3d	0.0160555	16.0555		L001	Glottic	polymer	3d	0.0132369	13.2369		L005	Glottic	dex	7d	0.019646	19.646
	L035	Glottic	dex	14d	0.0194229	19.4229		Control ETT L4	Glottic	regular	14d	0.0139824	13.9824		L028	Glottic	polymer	14d	0.0160636	16.0636		L007	Glottic	dex	3d	0.0127103	12.7103		Control ETT L1	Glottic	regular	3d	0.0146875	14.6875		L001	Glottic	polymer	3d	0.0176407	17.6407		L005	Glottic	dex	7d	0.0159527	15.9527
	L035	Glottic	dex	14d	0.0162438	16.2438		Control ETT L4	Glottic	regular	14d	0.0129621	12.9621		L029	Glottic	polymer	14d	0.0325048	32.5048		L008	Glottic	dex	3d	0.0356645	35.6645		Control ETT L1	Glottic	regular	3d	0.0101029	10.1029		L002	Glottic	polymer	3d	0.0216556	21.6556		L005	Glottic	dex	7d	0.0228606	22.8606
	L035	Glottic	dex	14d	0.0199108	19.9108		Control ETT L4	Glottic	regular	14d	0.0182254	18.2254		L029	Glottic	polymer	14d	0.00283823	2.83823		L008	Glottic	dex	3d	0.0216384	21.6384		Control ETT L1	Glottic	regular	3d	0.0144199	14.4199		L002	Glottic	polymer	3d	0.0195143	19.5143		L037	Glottic	dex	7d	0.0319909	31.9909
	L035	Glottic	dex	14d	0.0191438	19.1438		Control ETT L4	Glottic	regular	14d	0.0175937	17.5937		L029	Glottic	polymer	14d	0.0430865	43.0865		L008	Glottic	dex	3d	0.0421753	42.1753		Control ETT L1	Glottic	regular	3d	0.0179239	17.9239		L002	Glottic	polymer	3d	0.0221936	22.1936		L037	Glottic	dex	7d	0.0374458	37.4458
	L035	Glottic	dex	14d	0.0219857	21.9857		Control ETT L4	Glottic	regular	14d	0.0258344	25.8344		L029	Glottic	polymer	14d	0.0326173	32.6173		L008	Glottic	dex	3d	0.0245002	24.5002		Control ETT L1	Glottic	regular	3d	0.0286658	28.6658		L002	Glottic	polymer	3d	0.0286501	28.6501		L037	Glottic	dex	7d	0.00301066	3.01066
	L036	Glottic	dex	14d	0.0256233	25.6233		Control ETT L4	Glottic	regular	14d	0.0179097	17.9097		L030	Glottic	polymer	14d	0.0224958	22.4958		L008	Glottic	dex	3d	0.0452334	45.2334		Control ETT L1	Glottic	regular	3d	0.0135447	13.5447		L003	Glottic	polymer	3d	0.0234176	23.4176		L037	Glottic	dex	7d	0.0379067	37.9067
	L036	Glottic	dex	14d	0.0285818	28.5818		Control ETT L4	Glottic	regular	14d	0.0154447	15.4447		L030	Glottic	polymer	14d	0.0105367	10.5367		L009	Glottic	dex	3d	0.0409666	40.9666		Control ETT L1	Glottic	regular	3d	0.0195868	19.5868		L003	Glottic	polymer	3d	0.0136077	13.6077		L038	Glottic	dex	7d	0.0400527	40.0527
	L036	Glottic	dex	14d	0.0285508	28.5508		Control ETT L6	Glottic	regular	14d	0.0150297	15.0297		L030	Glottic	polymer	14d	0.0205499	20.5499		L009	Glottic	dex	3d	0.0199106	19.9106		Control ETT L1	Glottic	regular	3d	0.0175056	17.5056		L003	Glottic	polymer	3d	0.0149491	14.9491		L038	Glottic	dex	7d	0.0161835	16.1835
	L036	Glottic	dex	14d	0.0205465	20.5465		Control ETT L6	Glottic	regular	14d	0.00958754	9.58754		L030	Glottic	polymer	14d	0.0224352	22.4352		L009	Glottic	dex	3d	0.040869	40.869		Control ETT L1	Glottic	regular	3d	0.0140744	14.0744		L003	Glottic	polymer	3d	0.0312608	31.2608		L038	Glottic	dex	7d	0.0311232	31.1232
	L036	Glottic	dex	14d	0.0198729	19.8729		Control ETT L6	Glottic	regular	14d	0.0155108	15.5108		L030	Glottic	polymer	14d	0.0181206	18.1206		L009	Glottic	dex	3d	0.0238503	23.8503		Control ETT L1	Glottic	regular	3d	0.0170156	17.0156		L003	Glottic	polymer	3d	0.0160526	16.0526		L038	Glottic	dex	7d	0.0249253	24.9253
	R034	Glottic	dex	14d	0.0144177	14.4177		Control ETT L6	Glottic	regular	14d	0.0102094	10.2094		R028	Glottic	polymer	14d	0.0224853	22.4853		L009	Glottic	dex	3d	0.0216829	21.6829		Control ETT L1	Glottic	regular	3d	0.01217	12.17		L003	Glottic	polymer	3d	0.0152227	15.2227		L038	Glottic	dex	7d	0.018873	18.873
	R034	Glottic	dex	14d	0.0137289	13.7289		Control ETT L6	Glottic	regular	14d	0.0103337	10.3337		R028	Glottic	polymer	14d	0.0158621	15.8621		R007	Glottic	dex	3d	0.0300215	30.0215		Control ETT L2	Glottic	regular	3d	0.0133783	13.3783		R001	Glottic	polymer	3d	0.017894	17.894		R005	Glottic	dex	7d	0.0126962	12.6962
	R034	Glottic	dex	14d	0.0286856	28.6856		Control ETT L6	Glottic	regular	14d	0.0147183	14.7183		R028	Glottic	polymer	14d	0.0302368	30.2368		R007	Glottic	dex	3d	0.0220169	22.0169		Control ETT L2	Glottic	regular	3d	0.0299943	29.9943		R001	Glottic	polymer	3d	0.0166611	16.6611		R005	Glottic	dex	7d	0.0209741	20.9741
	R034	Glottic	dex	14d	0.0180237	18.0237		Control ETT L6	Glottic	regular	14d	0.0149813	14.9813		R028	Glottic	polymer	14d	0.022468	22.468		R007	Glottic	dex	3d	0.0302623	30.2623		Control ETT L2	Glottic	regular	3d	0.0177676	17.7676		R001	Glottic	polymer	3d	0.0154927	15.4927		R005	Glottic	dex	7d	0.0222929	22.2929
	R034	Glottic	dex	14d	0.0180215	18.0215		Control ETT L6	Glottic	regular	14d	0.0165365	16.5365		R028	Glottic	polymer	14d	0.0355738	35.5738		R007	Glottic	dex	3d	0.0220416	22.0416		Control ETT L2	Glottic	regular	3d	0.0173385	17.3385		R001	Glottic	polymer	3d	0.0260878	26.0878		R005	Glottic	dex	7d	0.0216461	21.6461
	R034	Glottic	dex	14d	0.0377906	37.7906		Control ETT L6	Glottic	regular	14d	0.024801	24.801		R028	Glottic	polymer	14d	0.0316523	31.6523		R007	Glottic	dex	3d	0.0228246	22.8246		Control ETT L2	Glottic	regular	3d	0.0134897	13.4897		R001	Glottic	polymer	3d	0.0132743	13.2743		R005	Glottic	dex	7d	0.0167488	16.7488
	R035	Glottic	dex	14d	0.0353658	35.3658		Control ETT L6	Glottic	regular	14d	0.0138811	13.8811		R029	Glottic	polymer	14d	0.0165491	16.5491		R007	Glottic	dex	3d	0.0292163	29.2163		Control ETT L2	Glottic	regular	3d	0.0121941	12.1941		R001	Glottic	polymer	3d	0.0182611	18.2611		R037	Glottic	dex	7d	0.0603003	60.3003
	R035	Glottic	dex	14d	0.0312101	31.2101		Control ETT L6	Glottic	regular	14d	0.0169289	16.9289		R029	Glottic	polymer	14d	0.034602	34.602		R007	Glottic	dex	3d	0.0238157	23.8157		Control ETT L2	Glottic	regular	3d	0.0170208	17.0208		R001	Glottic	polymer	3d	0.0120001	12.0001		R037	Glottic	dex	7d	0.0456945	45.6945
	R035	Glottic	dex	14d	0.0219176	21.9176		Control ETT L6	Glottic	regular	14d	0.00681367	6.81367		R029	Glottic	polymer	14d	0.0393715	39.3715		R008	Glottic	dex	3d	0.018108	18.108		Control ETT L2	Glottic	regular	3d	0.0284679	28.4679		R001	Glottic	polymer	3d	0.0212522	21.2522		R037	Glottic	dex	7d	0.0343768	34.3768
	R035	Glottic	dex	14d	0.0361674	36.1674		Control ETT L6	Glottic	regular	14d	0.0120828	12.0828		R029	Glottic	polymer	14d	0.0358508	35.8508		R008	Glottic	dex	3d	0.0138259	13.8259		Control ETT L2	Glottic	regular	3d	0.0173253	17.3253		R002	Glottic	polymer	3d	0.0211982	21.1982		R037	Glottic	dex	7d	0.0506172	50.6172
	R035	Glottic	dex	14d	0.0257314	25.7314		Control ETT L6	Glottic	regular	14d	0.00891728	8.91728		R030	Glottic	polymer	14d	0.0325434	32.5434		R008	Glottic	dex	3d	0.0222194	22.2194		Control ETT L2	Glottic	regular	3d	0.0205796	20.5796		R002	Glottic	polymer	3d	0.022076	22.076		R037	Glottic	dex	7d	0.0355962	35.5962
	R035	Glottic	dex	14d	0.0309458	30.9458		Control ETT L7	Glottic	regular	14d	0.0235647	23.5647		R030	Glottic	polymer	14d	0.0296524	29.6524		R008	Glottic	dex	3d	0.0139176	13.9176		Control ETT L2	Glottic	regular	3d	0.00903354	9.03354		R002	Glottic	polymer	3d	0.0312723	31.2723		R038	Glottic	dex	7d	0.0200284	20.0284
	R036	Glottic	dex	14d	0.021655	21.655		Control ETT L7	Glottic	regular	14d	0.0165696	16.5696		R030	Glottic	polymer	14d	0.0317823	31.7823		R008	Glottic	dex	3d	0.01684	16.84		Control ETT L2	Glottic	regular	3d	0.0153784	15.3784		R002	Glottic	polymer	3d	0.033941	33.941		R038	Glottic	dex	7d	0.0222157	22.2157
	R036	Glottic	dex	14d	0.0238293	23.8293		Control ETT L7	Glottic	regular	14d	0.0198346	19.8346		R030	Glottic	polymer	14d	0.0300677	30.0677		R009	Glottic	dex	3d	0.0225641	22.5641		Control ETT L2	Glottic	regular	3d	0.0152351	15.2351		R002	Glottic	polymer	3d	0.0193896	19.3896		R038	Glottic	dex	7d	0.0305123	30.5123
	R036	Glottic	dex	14d	0.0240777	24.0777		Control ETT L7	Glottic	regular	14d	0.0194921	19.4921		R030	Glottic	polymer	14d	0.0186527	18.6527		R009	Glottic	dex	3d	0.0260711	26.0711		Control ETT L2	Glottic	regular	3d	0.0106945	10.6945		R002	Glottic	polymer	3d	0.0242994	24.2994		R038	Glottic	dex	7d	0.0166677	16.6677
	R036	Glottic	dex	14d	0.0327963	32.7963		Control ETT L7	Glottic	regular	14d	0.0216378	21.6378		R030	Glottic	polymer	14d	0.0339346	33.9346		R009	Glottic	dex	3d	0.0310454	31.0454		Control ETT L3	Glottic	regular	3d	0.0172126	17.2126		R003	Glottic	polymer	3d	0.0127732	12.7732		R038	Glottic	dex	7d	0.0232239	23.2239
	R036	Glottic	dex	14d	0.0180308	18.0308		Control ETT L7	Glottic	regular	14d	0.0180265	18.0265		L028	Glottic	polymer	14d	0.0105121	10.5121		R009	Glottic	dex	3d	0.0253259	25.3259		Control ETT L3	Glottic	regular	3d	0.0141592	14.1592		R003	Glottic	polymer	3d	0.0152491	15.2491		R038	Glottic	dex	7d	0.0237577	23.7577
	R036	Glottic	dex	14d	0.0210552	21.0552		Control ETT L7	Glottic	regular	14d	0.0241001	24.1001		L028	Glottic	polymer	14d	0.016994	16.994		R009	Glottic	dex	3d	0.0330885	33.0885		Control ETT L3	Glottic	regular	3d	0.019818	19.818		R003	Glottic	polymer	3d	0.0168911	16.8911		R038	Glottic	dex	7d	0.0444274	44.4274
	R036	Glottic	dex	14d	0.0386856	38.6856		Control ETT L7	Glottic	regular	14d	0.0177137	17.7137		L028	Glottic	polymer	14d	0.0151577	15.1577		L007	Glottic	dex	3d	0.0325479	32.5479		Control ETT L3	Glottic	regular	3d	0.0201355	20.1355		R003	Glottic	polymer	3d	0.0339723	33.9723		L005	Glottic	dex	7d	0.0188665	18.8665
	L034	Glottic	dex	14d	0.0250927	25.0927		Control ETT L7	Glottic	regular	14d	0.0153195	15.3195		L028	Glottic	polymer	14d	0.0113915	11.3915		L007	Glottic	dex	3d	0.0213131	21.3131		Control ETT L3	Glottic	regular	3d	0.0135642	13.5642		R003	Glottic	polymer	3d	0.0123286	12.3286		L005	Glottic	dex	7d	0.0191098	19.1098
	L034	Glottic	dex	14d	0.0212052	21.2052		Control ETT L7	Glottic	regular	14d	0.014703	14.703		L028	Glottic	polymer	14d	0.0038166	3.8166		L007	Glottic	dex	3d	0.0306496	30.6496		Control ETT L3	Glottic	regular	3d	0.0214	21.4		R003	Glottic	polymer	3d	0.015417	15.417		L005	Glottic	dex	7d	0.0257358	25.7358
	L034	Glottic	dex	14d	0.0220311	22.0311		Control ETT L7	Glottic	regular	14d	0.0211173	21.1173		L029	Glottic	polymer	14d	0.03733	37.33		L007	Glottic	dex	3d	0.0245688	24.5688		Control ETT L3	Glottic	regular	3d	0.0109122	10.9122		R003	Glottic	polymer	3d	0.0272817	27.2817		L005	Glottic	dex	7d	0.0221419	22.1419
	L034	Glottic	dex	14d	0.0190512	19.0512		Control ETT L7	Glottic	regular	14d	0.0178677	17.8677		L029	Glottic	polymer	14d	0.0264447	26.4447		L007	Glottic	dex	3d	0.0280456	28.0456		Control ETT L3	Glottic	regular	3d	0.0205047	20.5047		L001	Glottic	polymer	3d	0.0158963	15.8963		L005	Glottic	dex	7d	0.0212382	21.2382
	L034	Glottic	dex	14d	0.0229015	22.9015		Control ETT L7	Glottic	regular	14d	0.0222982	22.2982		L029	Glottic	polymer	14d	0.0409162	40.9162		L008	Glottic	dex	3d	0.0370654	37.0654		Control ETT L3	Glottic	regular	3d	0.0116058	11.6058		L001	Glottic	polymer	3d	0.0170409	17.0409		L005	Glottic	dex	7d	0.00634909	6.34909
	L035	Glottic	dex	14d	0.0226885	22.6885		Control ETT R4	Glottic	regular	14d	0.0191604	19.1604		L029	Glottic	polymer	14d	0.0238077	23.8077		L008	Glottic	dex	3d	0.0248656	24.8656		Control ETT L3	Glottic	regular	3d	0.0127298	12.7298		L001	Glottic	polymer	3d	0.0282819	28.2819		L037	Glottic	dex	7d	0.0380882	38.0882
	L035	Glottic	dex	14d	0.0218688	21.8688		Control ETT R4	Glottic	regular	14d	0.0108751	10.8751		L030	Glottic	polymer	14d	0.0311649	31.1649		L008	Glottic	dex	3d	0.031921	31.921		Control ETT L3	Glottic	regular	3d	0.0172233	17.2233		L001	Glottic	polymer	3d	0.0144404	14.4404		L037	Glottic	dex	7d	0.041533	41.533
	L035	Glottic	dex	14d	0.0243551	24.3551		Control ETT R4	Glottic	regular	14d	0.0172892	17.2892		L030	Glottic	polymer	14d	0.0340013	34.0013		L008	Glottic	dex	3d	0.0328291	32.8291		Control ETT L3	Glottic	regular	3d	0.0117728	11.7728		L001	Glottic	polymer	3d	0.020646	20.646		L037	Glottic	dex	7d	0.041945	41.945
	L035	Glottic	dex	14d	0.0198338	19.8338		Control ETT R4	Glottic	regular	14d	0.0254634	25.4634		L030	Glottic	polymer	14d	0.0257168	25.7168		L009	Glottic	dex	3d	0.0402094	40.2094		Control ETT R1	Glottic	regular	3d	0.027857	27.857		L002	Glottic	polymer	3d	0.0201899	20.1899		L037	Glottic	dex	7d	0.0476574	47.6574
	L035	Glottic	dex	14d	0.0301276	30.1276		Control ETT R4	Glottic	regular	14d	0.0137061	13.7061		L030	Glottic	polymer	14d	0.0333101	33.3101		L009	Glottic	dex	3d	0.0276528	27.6528		Control ETT R1	Glottic	regular	3d	0.0199703	19.9703		L002	Glottic	polymer	3d	0.0246049	24.6049		L038	Glottic	dex	7d	0.0383345	38.3345
	L036	Glottic	dex	14d	0.0221618	22.1618		Control ETT R4	Glottic	regular	14d	0.0122285	12.2285		L030	Glottic	polymer	14d	0.0226479	22.6479		L009	Glottic	dex	3d	0.0403994	40.3994		Control ETT R1	Glottic	regular	3d	0.0233567	23.3567		L002	Glottic	polymer	3d	0.0240864	24.0864		L038	Glottic	dex	7d	0.0230808	23.0808
	L036	Glottic	dex	14d	0.022645	22.645		Control ETT R4	Glottic	regular	14d	0.0157171	15.7171		R028	Glottic	polymer	14d	0.0376318	37.6318		L009	Glottic	dex	3d	0.0354318	35.4318		Control ETT R1	Glottic	regular	3d	0.0193824	19.3824		L002	Glottic	polymer	3d	0.0212365	21.2365		L038	Glottic	dex	7d	0.0301047	30.1047
	L036	Glottic	dex	14d	0.0287261	28.7261		Control ETT R4	Glottic	regular	14d	0.0213085	21.3085		R028	Glottic	polymer	14d	0.0370505	37.0505		L009	Glottic	dex	3d	0.0270945	27.0945		Control ETT R1	Glottic	regular	3d	0.0238607	23.8607		L002	Glottic	polymer	3d	0.024424	24.424		L038	Glottic	dex	7d	0.0241153	24.1153
	L036	Glottic	dex	14d	0.0215233	21.5233		Control ETT R4	Glottic	regular	14d	0.0315255	31.5255		R028	Glottic	polymer	14d	0.0302524	30.2524		R007	Glottic	dex	3d	0.0127954	12.7954		Control ETT R1	Glottic	regular	3d	0.020287	20.287		L003	Glottic	polymer	3d	0.0205513	20.5513		L038	Glottic	dex	7d	0.0290202	29.0202
	L036	Glottic	dex	14d	0.0252996	25.2996		Control ETT R4	Glottic	regular	14d	0.017704	17.704		R028	Glottic	polymer	14d	0.0244518	24.4518		R007	Glottic	dex	3d	0.0287888	28.7888		Control ETT R1	Glottic	regular	3d	0.0255894	25.5894		L003	Glottic	polymer	3d	0.0193097	19.3097		R005	Glottic	dex	7d	0.0124437	12.4437
	R034	Glottic	dex	14d	0.0222694	22.2694		Control ETT R4	Glottic	regular	14d	0.0145719	14.5719		R028	Glottic	polymer	14d	0.0390386	39.0386		R007	Glottic	dex	3d	0.0224164	22.4164		Control ETT R1	Glottic	regular	3d	0.0300806	30.0806		L003	Glottic	polymer	3d	0.0300198	30.0198		R005	Glottic	dex	7d	0.0142982	14.2982
	R034	Glottic	dex	14d	0.0116344	11.6344		Control ETT R4	Glottic	regular	14d	0.0228572	22.8572		R028	Glottic	polymer	14d	0.0399531	39.9531		R007	Glottic	dex	3d	0.0404039	40.4039		Control ETT R1	Glottic	regular	3d	0.0164289	16.4289		L003	Glottic	polymer	3d	0.0255703	25.5703		R005	Glottic	dex	7d	0.0104059	10.4059
	R034	Glottic	dex	14d	0.0289181	28.9181		Control ETT R4	Glottic	regular	14d	0.0224878	22.4878		R029	Glottic	polymer	14d	0.032536	32.536		R007	Glottic	dex	3d	0.0253775	25.3775		Control ETT R1	Glottic	regular	3d	0.0102379	10.2379		L003	Glottic	polymer	3d	0.0198914	19.8914		R005	Glottic	dex	7d	0.014674	14.674
	R034	Glottic	dex	14d	0.0172889	17.2889		Control ETT R4	Glottic	regular	14d	0.00819904	8.19904		R029	Glottic	polymer	14d	0.0417347	41.7347		R007	Glottic	dex	3d	0.0290827	29.0827		Control ETT R1	Glottic	regular	3d	0.0193301	19.3301		L003	Glottic	polymer	3d	0.0188405	18.8405		R005	Glottic	dex	7d	0.0182878	18.2878
	R034	Glottic	dex	14d	0.022639	22.639		Control ETT R4	Glottic	regular	14d	0.0165794	16.5794		R029	Glottic	polymer	14d	0.0397836	39.7836		R007	Glottic	dex	3d	0.0261452	26.1452		Control ETT R1	Glottic	regular	3d	0.0134163	13.4163		R001	Glottic	polymer	3d	0.0181772	18.1772		R037	Glottic	dex	7d	0.0533549	53.3549
	R034	Glottic	dex	14d	0.0310813	31.0813		Control ETT R6	Glottic	regular	14d	0.0146741	14.6741		R029	Glottic	polymer	14d	0.0363921	36.3921		R008	Glottic	dex	3d	0.0168821	16.8821		Control ETT R1	Glottic	regular	3d	0.0154466	15.4466		R001	Glottic	polymer	3d	0.0116541	11.6541		R037	Glottic	dex	7d	0.0376454	37.6454
	R035	Glottic	dex	14d	0.0362444	36.2444		Control ETT R6	Glottic	regular	14d	0.0108733	10.8733		R030	Glottic	polymer	14d	0.0302842	30.2842		R008	Glottic	dex	3d	0.0168246	16.8246		Control ETT R1	Glottic	regular	3d	0.0207952	20.7952		R001	Glottic	polymer	3d	0.0123435	12.3435		R037	Glottic	dex	7d	0.0382684	38.2684
	R035	Glottic	dex	14d	0.0224904	22.4904		Control ETT R6	Glottic	regular	14d	0.0101621	10.1621		R030	Glottic	polymer	14d	0.0358926	35.8926		R008	Glottic	dex	3d	0.0195399	19.5399		Control ETT R1	Glottic	regular	3d	0.0161084	16.1084		R001	Glottic	polymer	3d	0.019176	19.176		R037	Glottic	dex	7d	0.0428568	42.8568
	R035	Glottic	dex	14d	0.0207296	20.7296		Control ETT R6	Glottic	regular	14d	0.0318867	31.8867		R030	Glottic	polymer	14d	0.029256	29.256		R008	Glottic	dex	3d	0.0120166	12.0166		Control ETT R1	Glottic	regular	3d	0.0197707	19.7707		R001	Glottic	polymer	3d	0.0191347	19.1347		R037	Glottic	dex	7d	0.0338366	33.8366
	R035	Glottic	dex	14d	0.0333202	33.3202		Control ETT R6	Glottic	regular	14d	0.0124452	12.4452		R030	Glottic	polymer	14d	0.0396735	39.6735		R008	Glottic	dex	3d	0.0191554	19.1554		Control ETT R1	Glottic	regular	3d	0.0215111	21.5111		R001	Glottic	polymer	3d	0.0107081	10.7081		R038	Glottic	dex	7d	0.0312601	31.2601
	R035	Glottic	dex	14d	0.0184134	18.4134		Control ETT R6	Glottic	regular	14d	0.0112324	11.2324		R030	Glottic	polymer	14d	0.0351647	35.1647		R009	Glottic	dex	3d	0.0247918	24.7918		Control ETT R2	Glottic	regular	3d	0.0245709	24.5709		R001	Glottic	polymer	3d	0.012476	12.476		R038	Glottic	dex	7d	0.0221783	22.1783
	R035	Glottic	dex	14d	0.027831	27.831		Control ETT R6	Glottic	regular	14d	0.00963901	9.63901		R030	Glottic	polymer	14d	0.0320339	32.0339		R009	Glottic	dex	3d	0.0255172	25.5172		Control ETT R2	Glottic	regular	3d	0.0202473	20.2473		R001	Glottic	polymer	3d	0.0197088	19.7088		R038	Glottic	dex	7d	0.0258757	25.8757
	R036	Glottic	dex	14d	0.0274396	27.4396		Control ETT R6	Glottic	regular	14d	0.0157868	15.7868		L028	Glottic	polymer	14d	0.014272	14.272		R009	Glottic	dex	3d	0.0269384	26.9384		Control ETT R2	Glottic	regular	3d	0.019303	19.303		R002	Glottic	polymer	3d	0.0247359	24.7359		R038	Glottic	dex	7d	0.0277781	27.7781
	R036	Glottic	dex	14d	0.0283235	28.3235		Control ETT R6	Glottic	regular	14d	0.0201104	20.1104		L028	Glottic	polymer	14d	0.0169822	16.9822		R009	Glottic	dex	3d	0.0225021	22.5021		Control ETT R2	Glottic	regular	3d	0.0196205	19.6205		R002	Glottic	polymer	3d	0.0179259	17.9259		R038	Glottic	dex	7d	0.0279764	27.9764
	R036	Glottic	dex	14d	0.0326672	32.6672		Control ETT R6	Glottic	regular	14d	0.0180857	18.0857		L028	Glottic	polymer	14d	0.0206768	20.6768		R009	Glottic	dex	3d	0.0263278	26.3278		Control ETT R2	Glottic	regular	3d	0.0202503	20.2503		R002	Glottic	polymer	3d	0.0184426	18.4426		R038	Glottic	dex	7d	0.0191773	19.1773
	R036	Glottic	dex	14d	0.0289574	28.9574		Control ETT R6	Glottic	regular	14d	0.00860124	8.60124		L028	Glottic	polymer	14d	0.0174051	17.4051		L007	Glottic	dex	3d	0.0293173	29.3173		Control ETT R2	Glottic	regular	3d	0.0225651	22.5651		R002	Glottic	polymer	3d	0.0343899	34.3899		R038	Glottic	dex	7d	0.0309621	30.9621
	R036	Glottic	dex	14d	0.0287204	28.7204		Control ETT R6	Glottic	regular	14d	0.0111149	11.1149		L028	Glottic	polymer	14d	0.0536472	53.6472		L007	Glottic	dex	3d	0.0285698	28.5698		Control ETT R2	Glottic	regular	3d	0.0264073	26.4073		R002	Glottic	polymer	3d	0.0211273	21.1273		L005	Glottic	dex	7d	0.017855	17.855
	R036	Glottic	dex	14d	0.0267472	26.7472		Control ETT R6	Glottic	regular	14d	0.0174176	17.4176		L029	Glottic	polymer	14d	0.03285	32.85		L007	Glottic	dex	3d	0.0316009	31.6009		Control ETT R2	Glottic	regular	3d	0.0170544	17.0544		R002	Glottic	polymer	3d	0.0195626	19.5626		L005	Glottic	dex	7d	0.0253029	25.3029
	R036	Glottic	dex	14d	0.0348076	34.8076		Control ETT R6	Glottic	regular	14d	0.0123518	12.3518		L029	Glottic	polymer	14d	0.0334753	33.4753		L007	Glottic	dex	3d	0.030043	30.043		Control ETT R2	Glottic	regular	3d	0.0218978	21.8978		R002	Glottic	polymer	3d	0.0225771	22.5771		L005	Glottic	dex	7d	0.0609075	60.9075
	L034	Glottic	dex	14d	0.0258865	25.8865		Control ETT R6	Glottic	regular	14d	0.0109101	10.9101		L029	Glottic	polymer	14d	0.0389581	38.9581		L007	Glottic	dex	3d	0.0311944	31.1944		Control ETT R2	Glottic	regular	3d	0.0138006	13.8006		R003	Glottic	polymer	3d	0.0290486	29.0486		L005	Glottic	dex	7d	0.0268846	26.8846
	L034	Glottic	dex	14d	0.020304	20.304		Control ETT R7	Glottic	regular	14d	0.0192726	19.2726		L029	Glottic	polymer	14d	0.0276691	27.6691		L008	Glottic	dex	3d	0.0410646	41.0646		Control ETT R2	Glottic	regular	3d	0.0172322	17.2322		R003	Glottic	polymer	3d	0.0182555	18.2555		L005	Glottic	dex	7d	0.0197002	19.7002
	L034	Glottic	dex	14d	0.0301561	30.1561		Control ETT R7	Glottic	regular	14d	0.0198688	19.8688		L030	Glottic	polymer	14d	0.0284294	28.4294		L008	Glottic	dex	3d	0.0334513	33.4513		Control ETT R2	Glottic	regular	3d	0.0176805	17.6805		R003	Glottic	polymer	3d	0.0152976	15.2976		L005	Glottic	dex	7d	0.0229574	22.9574
	L034	Glottic	dex	14d	0.0199181	19.9181		Control ETT R7	Glottic	regular	14d	0.019215	19.215		L030	Glottic	polymer	14d	0.0236531	23.6531		L008	Glottic	dex	3d	0.0339152	33.9152		Control ETT R2	Glottic	regular	3d	0.0273198	27.3198		R003	Glottic	polymer	3d	0.0188553	18.8553		L037	Glottic	dex	7d	0.0306646	30.6646
	L034	Glottic	dex	14d	0.0111661	11.1661		Control ETT R7	Glottic	regular	14d	0.0324547	32.4547		L030	Glottic	polymer	14d	0.0375831	37.5831		L008	Glottic	dex	3d	0.0368823	36.8823		Control ETT R2	Glottic	regular	3d	0.0184007	18.4007		R003	Glottic	polymer	3d	0.012623	12.623		L037	Glottic	dex	7d	0.0384341	38.4341
	L035	Glottic	dex	14d	0.0133644	13.3644		Control ETT R7	Glottic	regular	14d	0.0170223	17.0223		L030	Glottic	polymer	14d	0.0283349	28.3349		L009	Glottic	dex	3d	0.0320587	32.0587		Control ETT R2	Glottic	regular	3d	0.0164606	16.4606		R003	Glottic	polymer	3d	0.0166697	16.6697		L037	Glottic	dex	7d	0.050142	50.142
	L035	Glottic	dex	14d	0.0152014	15.2014		Control ETT R7	Glottic	regular	14d	0.0235848	23.5848		L030	Glottic	polymer	14d	0.00853287	8.53287		L009	Glottic	dex	3d	0.0281218	28.1218		Control ETT R3	Glottic	regular	3d	0.0242665	24.2665		R003	Glottic	polymer	3d	0.0210684	21.0684		L037	Glottic	dex	7d	0.0343735	34.3735
	L035	Glottic	dex	14d	0.0222621	22.2621		Control ETT R7	Glottic	regular	14d	0.0176696	17.6696		R028	Glottic	polymer	14d	0.0352071	35.2071		L009	Glottic	dex	3d	0.0315278	31.5278		Control ETT R3	Glottic	regular	3d	0.0201774	20.1774		L001	Glottic	polymer	3d	0.0140072	14.0072		L037	Glottic	dex	7d	0.0398845	39.8845
	L035	Glottic	dex	14d	0.0211808	21.1808		Control ETT R7	Glottic	regular	14d	0.024031	24.031		R028	Glottic	polymer	14d	0.025349	25.349		L009	Glottic	dex	3d	0.0273208	27.3208		Control ETT R3	Glottic	regular	3d	0.0150637	15.0637		L001	Glottic	polymer	3d	0.0174783	17.4783		L038	Glottic	dex	7d	0.027529	27.529
	L035	Glottic	dex	14d	0.0311253	31.1253		Control ETT R7	Glottic	regular	14d	0.014964	14.964		R028	Glottic	polymer	14d	0.034941	34.941		L009	Glottic	dex	3d	0.0286747	28.6747		Control ETT R3	Glottic	regular	3d	0.0195457	19.5457		L001	Glottic	polymer	3d	0.0269555	26.9555		L038	Glottic	dex	7d	0.0242096	24.2096
	L036	Glottic	dex	14d	0.0214707	21.4707		Control ETT R7	Glottic	regular	14d	0.0171536	17.1536		R028	Glottic	polymer	14d	0.0220873	22.0873		R007	Glottic	dex	3d	0.0397666	39.7666		Control ETT R3	Glottic	regular	3d	0.0263442	26.3442		L001	Glottic	polymer	3d	0.0123024	12.3024		L038	Glottic	dex	7d	0.0169468	16.9468
	L036	Glottic	dex	14d	0.0260162	26.0162		Control ETT R7	Glottic	regular	14d	0.0225779	22.5779		R028	Glottic	polymer	14d	0.0317356	31.7356		R007	Glottic	dex	3d	0.0253495	25.3495		Control ETT R3	Glottic	regular	3d	0.0214295	21.4295		L001	Glottic	polymer	3d	0.0260302	26.0302		L038	Glottic	dex	7d	0.0333919	33.3919
	L036	Glottic	dex	14d	0.0268693	26.8693		Control ETT R7	Glottic	regular	14d	0.0331118	33.1118		R028	Glottic	polymer	14d	0.0287297	28.7297		R007	Glottic	dex	3d	0.024206	24.206		Control ETT R3	Glottic	regular	3d	0.0206374	20.6374		L002	Glottic	polymer	3d	0.0209893	20.9893		R005	Glottic	dex	7d	0.0185948	18.5948
	L036	Glottic	dex	14d	0.0226256	22.6256		Control ETT R7	Glottic	regular	14d	0.0204434	20.4434		R029	Glottic	polymer	14d	0.00188433	1.88433		R007	Glottic	dex	3d	0.0200779	20.0779		Control ETT R3	Glottic	regular	3d	0.01313	13.13		L002	Glottic	polymer	3d	0.0257979	25.7979		R005	Glottic	dex	7d	0.017625	17.625
	L036	Glottic	dex	14d	0.0269524	26.9524		Control ETT R7	Glottic	regular	14d	0.021361	21.361		R029	Glottic	polymer	14d	0.0178627	17.8627		R007	Glottic	dex	3d	0.0321961	32.1961		Control ETT R3	Glottic	regular	3d	0.0130864	13.0864		L002	Glottic	polymer	3d	0.0188179	18.8179		R005	Glottic	dex	7d	0.0188512	18.8512
	R034	Glottic	dex	14d	0.0216144	21.6144		Control ETT R7	Glottic	regular	14d	0.0240876	24.0876		R029	Glottic	polymer	14d	0.0229653	22.9653		R007	Glottic	dex	3d	0.0254283	25.4283		Control ETT R3	Glottic	regular	3d	0.0209005	20.9005		L002	Glottic	polymer	3d	0.0171159	17.1159		R005	Glottic	dex	7d	0.018178	18.178
	R034	Glottic	dex	14d	0.0215811	21.5811		Control ETT R7	Glottic	regular	14d	0.013694	13.694		R029	Glottic	polymer	14d	0.0352131	35.2131		R007	Glottic	dex	3d	0.0269562	26.9562		Control ETT R3	Glottic	regular	3d	0.0200441	20.0441		L002	Glottic	polymer	3d	0.0261276	26.1276		R005	Glottic	dex	7d	0.0183256	18.3256
	R034	Glottic	dex	14d	0.0189528	18.9528		Control ETT R7	Glottic	regular	14d	0.02407	24.07		R030	Glottic	polymer	14d	0.0218896	21.8896		R008	Glottic	dex	3d	0.027603	27.603		Control ETT R3	Glottic	regular	3d	0.015548	15.548		L003	Glottic	polymer	3d	0.0260051	26.0051		R037	Glottic	dex	7d	0.0601867	60.1867
	R034	Glottic	dex	14d	0.0303794	30.3794		Control ETT R7	Glottic	regular	14d	0.0176055	17.6055		R030	Glottic	polymer	14d	0.0312272	31.2272		R008	Glottic	dex	3d	0.0182968	18.2968		Control ETT R3	Glottic	regular	3d	0.0203777	20.3777		L003	Glottic	polymer	3d	0.0236148	23.6148		R037	Glottic	dex	7d	0.0486231	48.6231
	R034	Glottic	dex	14d	0.0313753	31.3753		Control ETT R7	Glottic	regular	14d	0.0210557	21.0557		R030	Glottic	polymer	14d	0.0358852	35.8852		R008	Glottic	dex	3d	0.0304904	30.4904		Control ETT R3	Glottic	regular	3d	0.0287913	28.7913		L003	Glottic	polymer	3d	0.0290657	29.0657		R037	Glottic	dex	7d	0.0453554	45.3554
	R034	Glottic	dex	14d	0.0249577	24.9577		Control ETT R7	Glottic	regular	14d	0.0179853	17.9853		R030	Glottic	polymer	14d	0.0162472	16.2472		R008	Glottic	dex	3d	0.0198869	19.8869		Control ETT R3	Glottic	regular	3d	0.0301195	30.1195		L003	Glottic	polymer	3d	0.0170076	17.0076		R037	Glottic	dex	7d	0.0561271	56.1271
	R035	Glottic	dex	14d	0.0343889	34.3889		Control ETT R7	Glottic	regular	14d	0.0283113	28.3113		R030	Glottic	polymer	14d	0.0314734	31.4734		R008	Glottic	dex	3d	0.0171474	17.1474		Control ETT R3	Glottic	regular	3d	0.0204047	20.4047		L003	Glottic	polymer	3d	0.0221995	22.1995		R037	Glottic	dex	7d	0.0397202	39.7202
	R035	Glottic	dex	14d	0.0261449	26.1449									R030	Glottic	polymer	14d	0.0219779	21.9779		R009	Glottic	dex	3d	0.0286757	28.6757		Control ETT R3	Glottic	regular	3d	0.0280834	28.0834		R001	Glottic	polymer	3d	0.026347	26.347		R038	Glottic	dex	7d	0.0358442	35.8442
	R035	Glottic	dex	14d	0.0262916	26.2916							0.599924									R009	Glottic	dex	3d	0.0221484	22.1484									R001	Glottic	polymer	3d	0.0151513	15.1513		R038	Glottic	dex	7d	0.0232757	23.2757
	R035	Glottic	dex	14d	0.0229705	22.9705							17.7867							1.0975	SE	R009	Glottic	dex	3d	0.021353	21.353							0.534136	SE	R001	Glottic	polymer	3d	0.0182113	18.2113		R038	Glottic	dex	7d	0.0233927	23.3927
	R035	Glottic	dex	14d	0.0246176	24.6176														26.8792		R009	Glottic	dex	3d	0.0223995	22.3995							18.6769		R001	Glottic	polymer	3d	0.0192186	19.2186		R038	Glottic	dex	7d	0.0298664	29.8664
	R035	Glottic	dex	14d	0.0265561	26.5561																R009	Glottic	dex	3d	0.0287713	28.7713									R001	Glottic	polymer	3d	0.0310601	31.0601		R038	Glottic	dex	7d	0.0231921	23.1921
	R036	Glottic	dex	14d	0.0256481	25.6481																														R001	Glottic	polymer	3d	0.0208434	20.8434		R038	Glottic	dex	7d	0.0227626	22.7626
	R036	Glottic	dex	14d	0.0314328	31.4328																					0.781443	SE								R001	Glottic	polymer	3d	0.0193815	19.3815		R038	Glottic	dex	7d	0.0252735	25.2735
	R036	Glottic	dex	14d	0.0267903	26.7903																					26.6757									R001	Glottic	polymer	3d	0.018034	18.034
	R036	Glottic	dex	14d	0.0310375	31.0375																														R002	Glottic	polymer	3d	0.0201485	20.1485							1.2415	SE
	R036	Glottic	dex	14d	0.0401809	40.1809																														R002	Glottic	polymer	3d	0.0173753	17.3753							28.5748
	R036	Glottic	dex	14d	0.0167538	16.7538																														R002	Glottic	polymer	3d	0.0210426	21.0426
	R036	Glottic	dex	14d	0.031863	31.863																														R002	Glottic	polymer	3d	0.0300186	30.0186
																																				R002	Glottic	polymer	3d	0.0230811	23.0811
						0.625991	SE																													R002	Glottic	polymer	3d	0.013835	13.835
						24.4531																														R002	Glottic	polymer	3d	0.0154003	15.4003
																																				R003	Glottic	polymer	3d	0.0206754	20.6754
																																				R003	Glottic	polymer	3d	0.0192172	19.2172
																																				R003	Glottic	polymer	3d	0.0162976	16.2976
																																				R003	Glottic	polymer	3d	0.00865551	8.65551
																																				R003	Glottic	polymer	3d	0.0143793	14.3793
																																				R003	Glottic	polymer	3d	0.0138955	13.8955
																																				R003	Glottic	polymer	3d	0.016078	16.078
																																									0.524303	SE
																																									19.9616
Injury	SampleID	Region	Type	Duration	Structural Stiffness (N/mm)	Structural Stiffness (N/m)		SampleID	Region	Type	Duration	Structural Stiffness (N/mm)	Structural Stiffness (N/m)		SampleID	Region	Type	Duration	Structural Stiffness (N/mm)	Structural Stiffness (N/m)		SampleID	Region	Type	Duration	Structural Stiffness (N/mm)	Structural Stiffness (N/m)		SampleID	Region	Type	Duration	Structural Stiffness (N/mm)	Structural Stiffness (N/m)		SampleID	Region	Type	Duration	Structural Stiffness (N/mm)	Structural Stiffness (N/m)
	L022	Glottic	dex	14d	0.0270742	27.0742		L013	Glottic	regular	14d	0.0178487	17.8487		L016	Glottic	dex	3d	0.00377467	3.77467		L033	Glottic	regular	3d	0.0270317	27.0317		L025	Glottic	dex	7d	0.00731147	7.31147		L019	Glottic	regular	7d	0.0255121	25.5121
	L022	Glottic	dex	14d	0.00450467	4.50467		L013	Glottic	regular	14d	0.0171367	17.1367		L016	Glottic	dex	3d	0.0028377	2.8377		L033	Glottic	regular	3d	0.0164828	16.4828		L025	Glottic	dex	7d	0.0146292	14.6292		L019	Glottic	regular	7d	0.0309007	30.9007
	L022	Glottic	dex	14d	0.0243634	24.3634		L013	Glottic	regular	14d	0.0236817	23.6817		L016	Glottic	dex	3d	0.0121406	12.1406		L033	Glottic	regular	3d	0.0264173	26.4173		L026	Glottic	dex	7d	0.0223271	22.3271		L019	Glottic	regular	7d	0.0345333	34.5333
	L022	Glottic	dex	14d	0.0233345	23.3345		L013	Glottic	regular	14d	0.0185737	18.5737		L016	Glottic	dex	3d	0.00242359	2.42359		L033	Glottic	regular	3d	0.000461978	0.461978		L026	Glottic	dex	7d	0.0298747	29.8747		L019	Glottic	regular	7d	0.0192568	19.2568
	L022	Glottic	dex	14d	0.0205032	20.5032		L013	Glottic	regular	14d	0.0207968	20.7968		L017	Glottic	dex	3d	0.0376746	37.6746		L033	Glottic	regular	3d	0.0266538	26.6538		L026	Glottic	dex	7d	0.0267066	26.7066		L020	Glottic	regular	7d	0.0191225	19.1225
	L023	Glottic	dex	14d	0.0276567	27.6567		L014	Glottic	regular	14d	0.0207332	20.7332		L017	Glottic	dex	3d	0.0309806	30.9806		L033	Glottic	regular	3d	0.017591	17.591		L026	Glottic	dex	7d	0.0225037	22.5037		L020	Glottic	regular	7d	0.0149806	14.9806
	L023	Glottic	dex	14d	0.0317381	31.7381		L014	Glottic	regular	14d	0.0218419	21.8419		L017	Glottic	dex	3d	0.028419	28.419		L039	Glottic	regular	3d	0.00704505	7.04505		L026	Glottic	dex	7d	0.0213406	21.3406		L020	Glottic	regular	7d	0.0252589	25.2589
	L023	Glottic	dex	14d	0.027374	27.374		L014	Glottic	regular	14d	0.028438	28.438		L017	Glottic	dex	3d	0.0226724	22.6724		L039	Glottic	regular	3d	0.00757808	7.57808		L027	Glottic	dex	7d	0.0243926	24.3926		L020	Glottic	regular	7d	0.0138213	13.8213
	L023	Glottic	dex	14d	0.0288483	28.8483		L014	Glottic	regular	14d	0.0138142	13.8142		L018	Glottic	dex	3d	0.0194794	19.4794		L039	Glottic	regular	3d	0.00682115	6.82115		L027	Glottic	dex	7d	0.0227106	22.7106		L020	Glottic	regular	7d	0.0168756	16.8756
	L024	Glottic	dex	14d	0.00923217	9.23217		L014	Glottic	regular	14d	0.0273992	27.3992		L018	Glottic	dex	3d	0.0014138	1.4138		L039	Glottic	regular	3d	0.022119	22.119		L027	Glottic	dex	7d	0.0276149	27.6149		L021	Glottic	regular	7d	0.0197386	19.7386
	L024	Glottic	dex	14d	0.0156971	15.6971		L015	Glottic	regular	14d	0.025175	25.175		L018	Glottic	dex	3d	0.0240391	24.0391		L039	Glottic	regular	3d	0.00260782	2.60782		L027	Glottic	dex	7d	0.0211194	21.1194		L021	Glottic	regular	7d	0.0118487	11.8487
	L024	Glottic	dex	14d	0.0125261	12.5261		L015	Glottic	regular	14d	0.0233899	23.3899		L018	Glottic	dex	3d	0.0190867	19.0867		L039	Glottic	regular	3d	0.000311458	0.311458		L027	Glottic	dex	7d	0.0253923	25.3923		L021	Glottic	regular	7d	0.0193803	19.3803
	L024	Glottic	dex	14d	0.00787726	7.87726		L015	Glottic	regular	14d	0.0304378	30.4378		L018	Glottic	dex	3d	0.0134544	13.4544		R033	Glottic	regular	3d	0.0187733	18.7733		L027	Glottic	dex	7d	0.0202568	20.2568		L021	Glottic	regular	7d	0.0322183	32.2183
	L024	Glottic	dex	14d	0.0141932	14.1932		L015	Glottic	regular	14d	0.0219855	21.9855		R017	Glottic	dex	3d	0.0234845	23.4845		R033	Glottic	regular	3d	0.0194802	19.4802		R025	Glottic	dex	7d	0.0124212	12.4212		L021	Glottic	regular	7d	0.0173649	17.3649
	L024	Glottic	dex	14d	0.0113486	11.3486		L015	Glottic	regular	14d	0.0268475	26.8475		R017	Glottic	dex	3d	0.0327757	32.7757		R033	Glottic	regular	3d	0.026393	26.393		R025	Glottic	dex	7d	0.0340104	34.0104		L021	Glottic	regular	7d	0.0156588	15.6588
	R022	Glottic	dex	14d	0.0159986	15.9986		L015	Glottic	regular	14d	0.0152225	15.2225		R017	Glottic	dex	3d	0.0264277	26.4277		R033	Glottic	regular	3d	0.0196454	19.6454		R025	Glottic	dex	7d	0.0273139	27.3139		R019	Glottic	regular	7d	0.0188477	18.8477
	R022	Glottic	dex	14d	0.0147072	14.7072		R013	Glottic	regular	14d	0.0185965	18.5965		R017	Glottic	dex	3d	0.035439	35.439		R033	Glottic	regular	3d	0.0182642	18.2642		R025	Glottic	dex	7d	0.0288918	28.8918		R019	Glottic	regular	7d	0.0308228	30.8228
	R022	Glottic	dex	14d	0.0148412	14.8412		R013	Glottic	regular	14d	0.0169842	16.9842		R017	Glottic	dex	3d	0.0255835	25.5835		R033	Glottic	regular	3d	0.0225175	22.5175		R025	Glottic	dex	7d	0.0343783	34.3783		R019	Glottic	regular	7d	0.0238059	23.8059
	R022	Glottic	dex	14d	0.018439	18.439		R013	Glottic	regular	14d	0.016451	16.451		R018	Glottic	dex	3d	0.00361837	3.61837		R039	Glottic	regular	3d	0.0291935	29.1935		R025	Glottic	dex	7d	0.0288481	28.8481		R019	Glottic	regular	7d	0.0435008	43.5008
	R022	Glottic	dex	14d	0.0197619	19.7619		R013	Glottic	regular	14d	0.014108	14.108		R018	Glottic	dex	3d	0.0213847	21.3847		R039	Glottic	regular	3d	0.0186083	18.6083		R026	Glottic	dex	7d	0.0190815	19.0815		R019	Glottic	regular	7d	0.0304344	30.4344
	R023	Glottic	dex	14d	0.0250957	25.0957		R013	Glottic	regular	14d	0.0185702	18.5702		R018	Glottic	dex	3d	0.0142861	14.2861		R039	Glottic	regular	3d	0.0027009	2.7009		R026	Glottic	dex	7d	0.0208313	20.8313		R019	Glottic	regular	7d	0.0340217	34.0217
	R023	Glottic	dex	14d	0.0245539	24.5539		R013	Glottic	regular	14d	0.00347078	3.47078		R018	Glottic	dex	3d	0.012146	12.146		R039	Glottic	regular	3d	0.0293231	29.3231		R026	Glottic	dex	7d	0.0205787	20.5787		R019	Glottic	regular	7d	0.0254254	25.4254
	R023	Glottic	dex	14d	0.0118048	11.8048		R014	Glottic	regular	14d	0.0274951	27.4951		R018	Glottic	dex	3d	0.0221105	22.1105		R039	Glottic	regular	3d	0.0170695	17.0695		R026	Glottic	dex	7d	0.0274582	27.4582		R019	Glottic	regular	7d	0.0239625	23.9625
	R023	Glottic	dex	14d	0.00276377	2.76377		R014	Glottic	regular	14d	0.0266223	26.6223		R018	Glottic	dex	3d	0.0126165	12.6165		R039	Glottic	regular	3d	0.0127585	12.7585		R026	Glottic	dex	7d	0.0273739	27.3739		R020	Glottic	regular	7d	0.0217422	21.7422
	R023	Glottic	dex	14d	0.0220806	22.0806		R014	Glottic	regular	14d	0.0209992	20.9992		R018	Glottic	dex	3d	0.0190416	19.0416		R039	Glottic	regular	3d	0.0101724	10.1724		R026	Glottic	dex	7d	0.0220222	22.0222		R020	Glottic	regular	7d	0.0227237	22.7237
	R024	Glottic	dex	14d	0.00757422	7.57422		R014	Glottic	regular	14d	0.033823	33.823		R016	Glottic	dex	3d	0.00521246	5.21246		R039	Glottic	regular	3d	0.0143123	14.3123		R026	Glottic	dex	7d	0.0191966	19.1966		R020	Glottic	regular	7d	0.0241116	24.1116
	R024	Glottic	dex	14d	0.00584665	5.84665		R014	Glottic	regular	14d	0.0244203	24.4203		R016	Glottic	dex	3d	0.00370362	3.70362		L032	Glottic	regular	3d	0.0191164	19.1164		R026	Glottic	dex	7d	0.0240245	24.0245		R020	Glottic	regular	7d	0.0338113	33.8113
	R024	Glottic	dex	14d	0.000306888	0.306888		R014	Glottic	regular	14d	0.0229418	22.9418		R016	Glottic	dex	3d	0.00322814	3.22814		L032	Glottic	regular	3d	0.00482116	4.82116		R027	Glottic	dex	7d	0.026161	26.161		R020	Glottic	regular	7d	0.0206988	20.6988
	L022	Glottic	dex	14d	0.0197987	19.7987		R014	Glottic	regular	14d	0.0165289	16.5289		R016	Glottic	dex	3d	0.00786707	7.86707		L032	Glottic	regular	3d	0.0229973	22.9973		R027	Glottic	dex	7d	0.0188889	18.8889		R020	Glottic	regular	7d	0.0235122	23.5122
	L022	Glottic	dex	14d	0.0228656	22.8656		R015	Glottic	regular	14d	0.0187382	18.7382		R016	Glottic	dex	3d	0.0038065	3.8065		L032	Glottic	regular	3d	0.00966026	9.66026		R027	Glottic	dex	7d	0.0257306	25.7306		R020	Glottic	regular	7d	0.0311655	31.1655
	L022	Glottic	dex	14d	0.0253839	25.3839		R015	Glottic	regular	14d	0.0313563	31.3563		R016	Glottic	dex	3d	0.00640618	6.40618		R032	Glottic	regular	3d	0.0212153	21.2153		R027	Glottic	dex	7d	0.0287605	28.7605		R021	Glottic	regular	7d	0.0410753	41.0753
	L022	Glottic	dex	14d	0.0190912	19.0912		R015	Glottic	regular	14d	0.0202717	20.2717		R016	Glottic	dex	3d	0.0304145	30.4145		R032	Glottic	regular	3d	0.0196377	19.6377		R027	Glottic	dex	7d	0.0232866	23.2866		R021	Glottic	regular	7d	0.0245062	24.5062
	L022	Glottic	dex	14d	0.0236091	23.6091		R015	Glottic	regular	14d	0.0144358	14.4358		L016	Glottic	dex	3d	0.0168759	16.8759		R032	Glottic	regular	3d	0.0242806	24.2806		R027	Glottic	dex	7d	0.0213642	21.3642		R021	Glottic	regular	7d	0.0205257	20.5257
	L023	Glottic	dex	14d	0.0354562	35.4562		R015	Glottic	regular	14d	0.0154338	15.4338		L016	Glottic	dex	3d	0.00957136	9.57136		R032	Glottic	regular	3d	0.0156116	15.6116		R027	Glottic	dex	7d	0.0240098	24.0098		R021	Glottic	regular	7d	0.0306166	30.6166
	L023	Glottic	dex	14d	0.0180499	18.0499		R015	Glottic	regular	14d	0.0299799	29.9799		L016	Glottic	dex	3d	0.0137025	13.7025		R032	Glottic	regular	3d	0.0209695	20.9695		L025	Glottic	dex	7d	0.0300668	30.0668		R021	Glottic	regular	7d	0.0233455	23.3455
	L023	Glottic	dex	14d	0.0363499	36.3499		R015	Glottic	regular	14d	0.0315073	31.5073		L016	Glottic	dex	3d	0.00327716	3.27716		R032	Glottic	regular	3d	0.0196635	19.6635		L025	Glottic	dex	7d	0.0309543	30.9543		R021	Glottic	regular	7d	0.025548	25.548
	L023	Glottic	dex	14d	0.0282832	28.2832		R015	Glottic	regular	14d	0.0149048	14.9048		L017	Glottic	dex	3d	0.0259567	25.9567		L033	Glottic	regular	3d	0.0150433	15.0433		L025	Glottic	dex	7d	0.0221586	22.1586		L019	Glottic	regular	7d	0.031177	31.177
	L024	Glottic	dex	14d	0.0146017	14.6017		L013	Glottic	regular	14d	0.0198777	19.8777		L017	Glottic	dex	3d	0.025966	25.966		L033	Glottic	regular	3d	0.0282327	28.2327		L025	Glottic	dex	7d	0.0303871	30.3871		L019	Glottic	regular	7d	0.0288596	28.8596
	L024	Glottic	dex	14d	0.0156333	15.6333		L013	Glottic	regular	14d	0.0194919	19.4919		L017	Glottic	dex	3d	0.0248243	24.8243		L033	Glottic	regular	3d	0.0186904	18.6904		L026	Glottic	dex	7d	0.0214699	21.4699		L019	Glottic	regular	7d	0.02876	28.76
	L024	Glottic	dex	14d	0.015475	15.475		L013	Glottic	regular	14d	0.0194589	19.4589		L017	Glottic	dex	3d	0.0257954	25.7954		L033	Glottic	regular	3d	0.00743503	7.43503		L026	Glottic	dex	7d	0.023708	23.708		L019	Glottic	regular	7d	0.0408875	40.8875
	L024	Glottic	dex	14d	0.0154749	15.4749		L013	Glottic	regular	14d	0.0187824	18.7824		L018	Glottic	dex	3d	0.018786	18.786		L033	Glottic	regular	3d	0.00414307	4.14307		L026	Glottic	dex	7d	0.0269346	26.9346		L020	Glottic	regular	7d	0.014787	14.787
	L024	Glottic	dex	14d	0.0149108	14.9108		L013	Glottic	regular	14d	0.022894	22.894		L018	Glottic	dex	3d	0.0166821	16.6821		L039	Glottic	regular	3d	0.0138071	13.8071		L026	Glottic	dex	7d	0.0254958	25.4958		L020	Glottic	regular	7d	0.016481	16.481
	L024	Glottic	dex	14d	0.0167262	16.7262		L014	Glottic	regular	14d	0.0289182	28.9182		L018	Glottic	dex	3d	0.0224635	22.4635		L039	Glottic	regular	3d	0.000920178	0.920178		L026	Glottic	dex	7d	0.0246636	24.6636		L020	Glottic	regular	7d	0.0226526	22.6526
	R022	Glottic	dex	14d	0.0158346	15.8346		L014	Glottic	regular	14d	0.0261995	26.1995		L018	Glottic	dex	3d	0.0190088	19.0088		L039	Glottic	regular	3d	0.00695931	6.95931		L026	Glottic	dex	7d	0.0187124	18.7124		L020	Glottic	regular	7d	0.0182146	18.2146
	R022	Glottic	dex	14d	0.0139758	13.9758		L014	Glottic	regular	14d	0.0283171	28.3171		L018	Glottic	dex	3d	0.024814	24.814		L039	Glottic	regular	3d	0.012383	12.383		L027	Glottic	dex	7d	0.0180878	18.0878		L020	Glottic	regular	7d	0.0193566	19.3566
	R022	Glottic	dex	14d	0.0209809	20.9809		L014	Glottic	regular	14d	0.0185372	18.5372		R017	Glottic	dex	3d	0.0263268	26.3268		L039	Glottic	regular	3d	0.0144376	14.4376		L027	Glottic	dex	7d	0.0249877	24.9877		L021	Glottic	regular	7d	0.0206135	20.6135
	R022	Glottic	dex	14d	0.0163876	16.3876		L014	Glottic	regular	14d	0.0254138	25.4138		R017	Glottic	dex	3d	0.0260423	26.0423		L039	Glottic	regular	3d	0.0061033	6.1033		L027	Glottic	dex	7d	0.030061	30.061		L021	Glottic	regular	7d	0.0188033	18.8033
	R022	Glottic	dex	14d	0.0175071	17.5071		L015	Glottic	regular	14d	0.0275839	27.5839		R017	Glottic	dex	3d	0.0342815	34.2815		R033	Glottic	regular	3d	0.00737569	7.37569		L027	Glottic	dex	7d	0.0218758	21.8758		L021	Glottic	regular	7d	0.0349428	34.9428
	R023	Glottic	dex	14d	0.0195728	19.5728		L015	Glottic	regular	14d	0.0311205	31.1205		R017	Glottic	dex	3d	0.0212266	21.2266		R033	Glottic	regular	3d	0.0278306	27.8306		L027	Glottic	dex	7d	0.0283365	28.3365		L021	Glottic	regular	7d	0.0213086	21.3086
	R023	Glottic	dex	14d	0.0095348	9.5348		L015	Glottic	regular	14d	0.0339133	33.9133		R018	Glottic	dex	3d	0.0195872	19.5872		R033	Glottic	regular	3d	0.0206338	20.6338		L027	Glottic	dex	7d	0.0234015	23.4015		L021	Glottic	regular	7d	0.0218943	21.8943
	R023	Glottic	dex	14d	0.0196305	19.6305		L015	Glottic	regular	14d	0.0251929	25.1929		R018	Glottic	dex	3d	0.0154306	15.4306		R033	Glottic	regular	3d	0.0206846	20.6846		R025	Glottic	dex	7d	0.0105985	10.5985		L021	Glottic	regular	7d	0.0221916	22.1916
	R023	Glottic	dex	14d	0.00381438	3.81438		L015	Glottic	regular	14d	0.0332751	33.2751		R018	Glottic	dex	3d	0.0148168	14.8168		R033	Glottic	regular	3d	0.00226261	2.26261		R025	Glottic	dex	7d	0.0273679	27.3679		R019	Glottic	regular	7d	0.0255192	25.5192
	R024	Glottic	dex	14d	0.00536358	5.36358		L015	Glottic	regular	14d	0.0279505	27.9505		R018	Glottic	dex	3d	0.0331922	33.1922		R033	Glottic	regular	3d	0.0148423	14.8423		R025	Glottic	dex	7d	0.0243481	24.3481		R019	Glottic	regular	7d	0.0296896	29.6896
	R024	Glottic	dex	14d	0.00596614	5.96614		R013	Glottic	regular	14d	0.0101884	10.1884		R018	Glottic	dex	3d	0.0193201	19.3201		R033	Glottic	regular	3d	0.0205703	20.5703		R025	Glottic	dex	7d	0.0294268	29.4268		R019	Glottic	regular	7d	0.0199922	19.9922
	R024	Glottic	dex	14d	0.004218	4.218		R013	Glottic	regular	14d	0.00922818	9.22818		R018	Glottic	dex	3d	0.0153661	15.3661		R039	Glottic	regular	3d	0.0328277	32.8277		R025	Glottic	dex	7d	0.0239425	23.9425		R019	Glottic	regular	7d	0.029187	29.187
	R024	Glottic	dex	14d	0.00343512	3.43512		R013	Glottic	regular	14d	0.0164805	16.4805		R018	Glottic	dex	3d	0.0212058	21.2058		R039	Glottic	regular	3d	0.0229076	22.9076		R025	Glottic	dex	7d	0.0278751	27.8751		R019	Glottic	regular	7d	0.0399747	39.9747
	L022	Glottic	dex	14d	0.0262193	26.2193		R013	Glottic	regular	14d	0.0189881	18.9881		R016	Glottic	dex	3d	0.0041524	4.1524		R039	Glottic	regular	3d	0.021592	21.592		R026	Glottic	dex	7d	0.0231979	23.1979		R019	Glottic	regular	7d	0.0293297	29.3297
	L022	Glottic	dex	14d	0.0229622	22.9622		R013	Glottic	regular	14d	0.0133954	13.3954		R016	Glottic	dex	3d	0.00643678	6.43678		R039	Glottic	regular	3d	0.0240174	24.0174		R026	Glottic	dex	7d	0.0177297	17.7297		R019	Glottic	regular	7d	0.0176427	17.6427
	L022	Glottic	dex	14d	0.0291588	29.1588		R013	Glottic	regular	14d	0.00475424	4.75424		R016	Glottic	dex	3d	0.0360483	36.0483		R039	Glottic	regular	3d	0.0101524	10.1524		R026	Glottic	dex	7d	0.0161336	16.1336		R019	Glottic	regular	7d	0.026273	26.273
	L022	Glottic	dex	14d	0.0142476	14.2476		R014	Glottic	regular	14d	0.0267307	26.7307		R016	Glottic	dex	3d	0.00404728	4.04728		R039	Glottic	regular	3d	0.019613	19.613		R026	Glottic	dex	7d	0.0239561	23.9561		R020	Glottic	regular	7d	0.0292459	29.2459
	L022	Glottic	dex	14d	0.0275816	27.5816		R014	Glottic	regular	14d	0.0194576	19.4576		R016	Glottic	dex	3d	0.00458986	4.58986		R039	Glottic	regular	3d	0.015965	15.965		R026	Glottic	dex	7d	0.0226244	22.6244		R020	Glottic	regular	7d	0.020731	20.731
	L023	Glottic	dex	14d	0.0334738	33.4738		R014	Glottic	regular	14d	0.0198922	19.8922		R016	Glottic	dex	3d	0.008984	8.984		L032	Glottic	regular	3d	0.0227847	22.7847		R026	Glottic	dex	7d	0.0192072	19.2072		R020	Glottic	regular	7d	0.0198265	19.8265
	L023	Glottic	dex	14d	0.00953558	9.53558		R014	Glottic	regular	14d	0.0397653	39.7653		L016	Glottic	dex	3d	0.0155957	15.5957		L032	Glottic	regular	3d	0.0179944	17.9944		R026	Glottic	dex	7d	0.0161556	16.1556		R020	Glottic	regular	7d	0.0391648	39.1648
	L023	Glottic	dex	14d	0.0381346	38.1346		R014	Glottic	regular	14d	0.0207486	20.7486		L016	Glottic	dex	3d	0.00635352	6.35352		L032	Glottic	regular	3d	0.0282956	28.2956		R026	Glottic	dex	7d	0.0226256	22.6256		R020	Glottic	regular	7d	0.0235032	23.5032
	L023	Glottic	dex	14d	0.0307447	30.7447		R014	Glottic	regular	14d	0.02082	20.82		L016	Glottic	dex	3d	0.0143899	14.3899		L032	Glottic	regular	3d	0.0160214	16.0214		R027	Glottic	dex	7d	0.0240451	24.0451		R020	Glottic	regular	7d	0.0224613	22.4613
	L024	Glottic	dex	14d	0.0183621	18.3621		R014	Glottic	regular	14d	0.0121736	12.1736		L016	Glottic	dex	3d	0.00918081	9.18081		R032	Glottic	regular	3d	0.0199604	19.9604		R027	Glottic	dex	7d	0.0197556	19.7556		R020	Glottic	regular	7d	0.0227892	22.7892
	L024	Glottic	dex	14d	0.0112776	11.2776		R015	Glottic	regular	14d	0.0320283	32.0283		L017	Glottic	dex	3d	0.0194604	19.4604		R032	Glottic	regular	3d	0.0196513	19.6513		R027	Glottic	dex	7d	0.019048	19.048		R021	Glottic	regular	7d	0.0371753	37.1753
	L024	Glottic	dex	14d	0.0159271	15.9271		R015	Glottic	regular	14d	0.0381836	38.1836		L017	Glottic	dex	3d	0.0245927	24.5927		R032	Glottic	regular	3d	0.023472	23.472		R027	Glottic	dex	7d	0.0337531	33.7531		R021	Glottic	regular	7d	0.0264192	26.4192
	L024	Glottic	dex	14d	0.018033	18.033		R015	Glottic	regular	14d	0.0286915	28.6915		L017	Glottic	dex	3d	0.0277524	27.7524		R032	Glottic	regular	3d	0.0160562	16.0562		R027	Glottic	dex	7d	0.0252673	25.2673		R021	Glottic	regular	7d	0.0211672	21.1672
	L024	Glottic	dex	14d	0.0115973	11.5973		R015	Glottic	regular	14d	0.0275653	27.5653		L017	Glottic	dex	3d	0.0359516	35.9516		R032	Glottic	regular	3d	0.0197698	19.7698		R027	Glottic	dex	7d	0.0181894	18.1894		R021	Glottic	regular	7d	0.0288834	28.8834
	L024	Glottic	dex	14d	0.0157755	15.7755		R015	Glottic	regular	14d	0.0351946	35.1946		L018	Glottic	dex	3d	0.0210719	21.0719		L033	Glottic	regular	3d	0.014814	14.814		R027	Glottic	dex	7d	0.026062	26.062		R021	Glottic	regular	7d	0.0177335	17.7335
	R022	Glottic	dex	14d	0.0205869	20.5869		R015	Glottic	regular	14d	0.0342092	34.2092		L018	Glottic	dex	3d	0.0218558	21.8558		L033	Glottic	regular	3d	0.0345613	34.5613		L025	Glottic	dex	7d	0.0211436	21.1436		R021	Glottic	regular	7d	0.029952	29.952
	R022	Glottic	dex	14d	0.00924946	9.24946		R015	Glottic	regular	14d	0.0309488	30.9488		L018	Glottic	dex	3d	0.0158687	15.8687		L033	Glottic	regular	3d	0.018513	18.513		L025	Glottic	dex	7d	0.0330703	33.0703		L019	Glottic	regular	7d	0.0249225	24.9225
	R022	Glottic	dex	14d	0.0223065	22.3065		R015	Glottic	regular	14d	0.0283561	28.3561		L018	Glottic	dex	3d	0.0173269	17.3269		L033	Glottic	regular	3d	0.012185	12.185		L025	Glottic	dex	7d	0.023092	23.092		L019	Glottic	regular	7d	0.0269127	26.9127
	R022	Glottic	dex	14d	0.0115541	11.5541		L013	Glottic	regular	14d	0.0154168	15.4168		L018	Glottic	dex	3d	0.0298663	29.8663		L033	Glottic	regular	3d	0.0209132	20.9132		L025	Glottic	dex	7d	0.020047	20.047		L019	Glottic	regular	7d	0.023365	23.365
	R022	Glottic	dex	14d	0.015999	15.999		L013	Glottic	regular	14d	0.020253	20.253		R017	Glottic	dex	3d	0.0277586	27.7586		L033	Glottic	regular	3d	0.00351791	3.51791		L026	Glottic	dex	7d	0.0169187	16.9187		L019	Glottic	regular	7d	0.0387318	38.7318
	R023	Glottic	dex	14d	0.0168528	16.8528		L013	Glottic	regular	14d	0.0148282	14.8282		R017	Glottic	dex	3d	0.0344822	34.4822		L039	Glottic	regular	3d	0.00459408	4.59408		L026	Glottic	dex	7d	0.0231672	23.1672		L020	Glottic	regular	7d	0.0142463	14.2463
	R023	Glottic	dex	14d	0.013167	13.167		L013	Glottic	regular	14d	0.016997	16.997		R017	Glottic	dex	3d	0.0289449	28.9449		L039	Glottic	regular	3d	0.0101614	10.1614		L026	Glottic	dex	7d	0.0353273	35.3273		L020	Glottic	regular	7d	0.0172031	17.2031
	R023	Glottic	dex	14d	0.014638	14.638		L013	Glottic	regular	14d	0.0245212	24.5212		R017	Glottic	dex	3d	0.0327186	32.7186		L039	Glottic	regular	3d	0.0100013	10.0013		L026	Glottic	dex	7d	0.0228284	22.8284		L020	Glottic	regular	7d	0.0189185	18.9185
	R023	Glottic	dex	14d	0.0213387	21.3387		L014	Glottic	regular	14d	0.0314123	31.4123		R017	Glottic	dex	3d	0.0219923	21.9923		L039	Glottic	regular	3d	0.0157127	15.7127		L026	Glottic	dex	7d	0.0203016	20.3016		L020	Glottic	regular	7d	0.0169502	16.9502
	R024	Glottic	dex	14d	0.00523901	5.23901		L014	Glottic	regular	14d	0.0214454	21.4454		R018	Glottic	dex	3d	0.0277801	27.7801		L039	Glottic	regular	3d	0.00526348	5.26348		L026	Glottic	dex	7d	0.0292273	29.2273		L020	Glottic	regular	7d	0.0196426	19.6426
	R024	Glottic	dex	14d	0.00378886	3.78886		L014	Glottic	regular	14d	0.0378653	37.8653		R018	Glottic	dex	3d	0.0195863	19.5863		L039	Glottic	regular	3d	0.0020562	2.0562		L027	Glottic	dex	7d	0.0186644	18.6644		L021	Glottic	regular	7d	0.0230931	23.0931
	R024	Glottic	dex	14d	0.00629132	6.29132		L014	Glottic	regular	14d	0.0159789	15.9789		R018	Glottic	dex	3d	0.0148338	14.8338		R033	Glottic	regular	3d	0.032972	32.972		L027	Glottic	dex	7d	0.0305778	30.5778		L021	Glottic	regular	7d	0.0181867	18.1867
	R024	Glottic	dex	14d	0.0046884	4.6884		L014	Glottic	regular	14d	0.0266854	26.6854		R018	Glottic	dex	3d	0.040183	40.183		R033	Glottic	regular	3d	0.0230836	23.0836		L027	Glottic	dex	7d	0.0320777	32.0777		L021	Glottic	regular	7d	0.040996	40.996
								L015	Glottic	regular	14d	0.0221365	22.1365		R018	Glottic	dex	3d	0.0244381	24.4381		R033	Glottic	regular	3d	0.0207915	20.7915		L027	Glottic	dex	7d	0.0224971	22.4971		L021	Glottic	regular	7d	0.0260229	26.0229
						0.929892	SE	L015	Glottic	regular	14d	0.0245998	24.5998		R018	Glottic	dex	3d	0.0164925	16.4925		R033	Glottic	regular	3d	0.0170908	17.0908		L027	Glottic	dex	7d	0.0191807	19.1807		L021	Glottic	regular	7d	0.0202032	20.2032
						17.1037		L015	Glottic	regular	14d	0.0311878	31.1878		R018	Glottic	dex	3d	0.0164936	16.4936		R033	Glottic	regular	3d	0.0266811	26.6811		L027	Glottic	dex	7d	0.0322645	32.2645		L021	Glottic	regular	7d	0.0238459	23.8459
								L015	Glottic	regular	14d	0.0172201	17.2201		R016	Glottic	dex	3d	0.00589226	5.89226		R033	Glottic	regular	3d	0.0198991	19.8991		R025	Glottic	dex	7d	0.0352358	35.2358		R019	Glottic	regular	7d	0.0279067	27.9067
								L015	Glottic	regular	14d	0.0294274	29.4274		R016	Glottic	dex	3d	0.00421162	4.21162		R033	Glottic	regular	3d	0.0227675	22.7675		R025	Glottic	dex	7d	0.0236765	23.6765		R019	Glottic	regular	7d	0.0221928	22.1928
								L015	Glottic	regular	14d	0.021086	21.086		R016	Glottic	dex	3d	0.00328327	3.28327		R039	Glottic	regular	3d	0.0170453	17.0453		R025	Glottic	dex	7d	0.0163894	16.3894		R019	Glottic	regular	7d	0.0190402	19.0402
								R013	Glottic	regular	14d	0.0104279	10.4279		R016	Glottic	dex	3d	0.00517656	5.17656		R039	Glottic	regular	3d	0.00950302	9.50302		R025	Glottic	dex	7d	0.0322347	32.2347		R019	Glottic	regular	7d	0.0190192	19.0192
								R013	Glottic	regular	14d	0.012379	12.379		R016	Glottic	dex	3d	0.0276213	27.6213		R039	Glottic	regular	3d	0.0186122	18.6122		R025	Glottic	dex	7d	0.0188678	18.8678		R019	Glottic	regular	7d	0.036011	36.011
								R013	Glottic	regular	14d	0.022388	22.388		R016	Glottic	dex	3d	0.00957386	9.57386		R039	Glottic	regular	3d	0.0206186	20.6186		R025	Glottic	dex	7d	0.0143115	14.3115		R019	Glottic	regular	7d	0.02018	20.18
								R013	Glottic	regular	14d	0.0225726	22.5726		R016	Glottic	dex	3d	0.0022347	2.2347		R039	Glottic	regular	3d	0.0121038	12.1038		R026	Glottic	dex	7d	0.0314943	31.4943		R019	Glottic	regular	7d	0.0263329	26.3329
								R013	Glottic	regular	14d	0.0160905	16.0905									R039	Glottic	regular	3d	0.0170682	17.0682		R026	Glottic	dex	7d	0.018159	18.159		R019	Glottic	regular	7d	0.0199888	19.9888
								R013	Glottic	regular	14d	0.015377	15.377							1.04549	SE	R039	Glottic	regular	3d	0.018861	18.861		R026	Glottic	dex	7d	0.0186259	18.6259		R020	Glottic	regular	7d	0.0160164	16.0164
								R014	Glottic	regular	14d	0.035805	35.805							18.1882		R039	Glottic	regular	3d	0.0187241	18.7241		R026	Glottic	dex	7d	0.0181567	18.1567		R020	Glottic	regular	7d	0.0178803	17.8803
								R014	Glottic	regular	14d	0.0239341	23.9341									L032	Glottic	regular	3d	0.0257368	25.7368		R026	Glottic	dex	7d	0.0319606	31.9606		R020	Glottic	regular	7d	0.0163339	16.3339
								R014	Glottic	regular	14d	0.0296145	29.6145									L032	Glottic	regular	3d	0.0157609	15.7609		R026	Glottic	dex	7d	0.0261593	26.1593		R020	Glottic	regular	7d	0.0220362	22.0362
								R014	Glottic	regular	14d	0.0379708	37.9708									L032	Glottic	regular	3d	0.0215012	21.5012		R026	Glottic	dex	7d	0.0215088	21.5088		R020	Glottic	regular	7d	0.0119677	11.9677
								R014	Glottic	regular	14d	0.0226384	22.6384									L032	Glottic	regular	3d	0.00893048	8.93048		R026	Glottic	dex	7d	0.0148961	14.8961		R021	Glottic	regular	7d	0.0158234	15.8234
								R014	Glottic	regular	14d	0.0273745	27.3745									R032	Glottic	regular	3d	0.0203954	20.3954		R027	Glottic	dex	7d	0.0161471	16.1471		R021	Glottic	regular	7d	0.0231643	23.1643
								R014	Glottic	regular	14d	0.0313497	31.3497									R032	Glottic	regular	3d	0.0225766	22.5766		R027	Glottic	dex	7d	0.0192934	19.2934		R021	Glottic	regular	7d	0.0175384	17.5384
								R015	Glottic	regular	14d	0.0224583	22.4583									R032	Glottic	regular	3d	0.0257688	25.7688		R027	Glottic	dex	7d	0.0248479	24.8479		R021	Glottic	regular	7d	0.0206317	20.6317
								R015	Glottic	regular	14d	0.0235678	23.5678									R032	Glottic	regular	3d	0.0218724	21.8724		R027	Glottic	dex	7d	0.0227412	22.7412		R021	Glottic	regular	7d	0.017904	17.904
								R015	Glottic	regular	14d	0.0381725	38.1725									R032	Glottic	regular	3d	0.0145764	14.5764		R027	Glottic	dex	7d	0.0177629	17.7629		R021	Glottic	regular	7d	0.021252	21.252
								R015	Glottic	regular	14d	0.0295477	29.5477																R027	Glottic	dex	7d	0.0228339	22.8339
								R015	Glottic	regular	14d	0.0362065	36.2065														0.757217	SE	R027	Glottic	dex	7d	0.0266873	26.6873							0.679579
								R015	Glottic	regular	14d	0.0132638	13.2638														16.9526														24.0823
								R015	Glottic	regular	14d	0.0287327	28.7327																					0.527865	SE
								R015	Glottic	regular	14d	0.00640358	6.40358																					23.5722
													0.72537	SE
													23.0903
[truncated: 7 more columns]

## Sheet: Table 1
Pig ID	Aim/Coating	Duration	Epithelial ulceration Percentage of epithelial surface ulcerated 0: 0%; 1: 1-25%; 2: 25-50%; 3: 50-75; 4: 75-100%	Inflammation 1: Mild 2: Moderate 3: Severe	Fibrosis Percentage of submucosa inferior to the vocalis muscle occupied by fibrosis 0: 0%; 1: 1-25%; 2: 25-50%; 3: 50-75; 4: 75-100%		Pig ID	Aim/Coating	Duration	Epithelial ulceration Percentage of epithelial surface ulcerated 0: 0%; 1: 1-25%; 2: 25-50%; 3: 50-75; 4: 75-100%	Inflammation 1: Mild 2: Moderate 3: Severe	Fibrosis Percentage of submucosa inferior to the vocalis muscle occupied by fibrosis 0: 0%; 1: 1-25%; 2: 25-50%; 3: 50-75; 4: 75-100%
1	1/polymer	3d	0	1	1		1	Control	3d	0	1	1
2	1/polymer	3d	0	1	1		2	Control	3d	1	2	1
3	1/polymer	3d	1	3	1		3	Control	3d	0	1	1
10	1/polymer	7d	0	3	2		6	Control	14d	0	1	1
11	1/polymer	7d	0	1	1		17	Conrol	14d	0	1	1
12	1/polymer	7d	0	1	1
28	1/polymer	14d	0	3	1
29	1/polymer	14d	0	1	1
30	1/polymer	14d	0	3	2
7	1/dex	3d	1	3	1
8	1/dex	3d	1	3	1
9	1/dex	3d	1	3	1
5	1/dex	7d	0	3	1
37	1/dex	7d	1	3	1
38	1/dex	7d	0	3	1
34	1/dex	14d	2	3	2
35	1/dex	14d	2	3	3
36	1/dex	14d	0	3	1
32	2A/native	3d	Unable to determine	3	1
33	2A/native	3d	Unable to determine	Unable to determine	Unable to determine
39	2A/native	3d	3	3	1
19	2A/native	7d	0	1	1
20	2A/native	7d	0	1	1
21	2A/native	7d	0	1	1
13	2A/native	14d	0	1	1
14	2A/native	14d	0	2	1
15	2A/native	14d	0	3	1
16	2A/dex	3d	1	3	1
17	2A/dex	3d	0	1	1
18	2A/dex	3d	1	3	1
25	2A/dex	7d	Unable to determine	Unable to determine	Unable to determine
26	2A/dex	7d	0	1	1
27	2A/dex	7d	0	3	1
22	2A/dex	14d	0	1	1
23	2A/dex	14d	0	1	1
24	2A/dex	14d	0	1	1
			Blinded scores of 2 independent board certified pathologists - raw data for data reported in Table 1 of manuscript

## Sheet: Fig4
	Sample	Injury	Type	Duration	Label	Area	StdDev	%Area	MinThr	MaxThr		Sample	Injury	Type	Duration	Label	Area	StdDev	%Area	MinThr	MaxThr		Sample	Injury	Type	Label	Area	StdDev	%Area	MinThr	MaxThr
	L007	No Injury	Dex	3d	ColourDeconvolution_Total	97060108	65.291	99.872	0	255		L017	Injury	Dex	3d	ColourDeconvolution_Total	98446164	63.763	99.924	0	255		Control L001	No Injury	No ETT	ColourDeconvolution_Total	97393816	89.199	95.8	0	255
	L007	No Injury	Dex	3d	ColourDeconvolution_Selection	4044236	30.637	19.605	0	105		L017	Injury	Dex	3d	ColourDeconvolution_Selection	3818262	29.39	14.567	0	105		Control L001	No Injury	No ETT	ColourDeconvolution_Selection	5296382	34.581	19.159	0	105
	L008	No Injury	Dex	3d	ColourDeconvolution_Total	123943773	69.154	99.811	0	255		L018	Injury	Dex	3d	ColourDeconvolution_Total	79540076	70.06	99.424	0	255		Control L004	No Injury	No ETT	ColourDeconvolution_Total	72026094	92.138	95.029	0	255
	L008	No Injury	Dex	3d	ColourDeconvolution_Selection	6243642	29.742	25.329	0	105		L018	Injury	Dex	3d	ColourDeconvolution_Selection	5100264	30.664	23.505	0	105		Control L004	No Injury	No ETT	ColourDeconvolution_Selection	3764935	35.56	18.304	0	105
	L009	No Injury	Dex	3d	ColourDeconvolution_Total	98391217	53.396	99.963	0	255		R017	Injury	Dex	3d	ColourDeconvolution_Total	86620872	72.103	99.917	0	255		Control L002	No Injury	No ETT	ColourDeconvolution_Total	85673196	81.777	97.463	0	255
	L009	No Injury	Dex	3d	ColourDeconvolution_Selection	3503855	25.616	13.925	0	105		R017	Injury	Dex	3d	ColourDeconvolution_Selection	6870921	30.409	25.853	0	105		Control L002	No Injury	No ETT	ColourDeconvolution_Selection	3080982	34.688	19.654	0	105
	R007	No Injury	Dex	3d	ColourDeconvolution_Total	108111890	64.892	99.953	0	255		R018	Injury	Dex	3d	ColourDeconvolution_Total	80414340	59.737	99.949	0	255
	R007	No Injury	Dex	3d	ColourDeconvolution_Selection	5077459	30.728	23.198	0	105		R018	Injury	Dex	3d	ColourDeconvolution_Selection	3863660	27.404	16.074	0	105
	R008	No Injury	Dex	3d	ColourDeconvolution_Total	97046426	56.771	99.966	0	255		L027	Injury	Dex	7d	ColourDeconvolution_Total	85686120	64.606	99.548	0	255
	R008	No Injury	Dex	3d	ColourDeconvolution_Selection	3334239	26.083	11.69	0	105		L027	Injury	Dex	7d	ColourDeconvolution_Selection	3644938	28.478	16.911	0	105
	R009	No Injury	Dex	3d	ColourDeconvolution_Total	108632746	52.148	99.982	0	255		R026	Injury	Dex	7d	ColourDeconvolution_Total	120853944	67.819	99.901	0	255
	R009	No Injury	Dex	3d	ColourDeconvolution_Selection	2793336	25.439	11.348	0	105		R026	Injury	Dex	7d	ColourDeconvolution_Selection	5576004	29.576	17.778	0	105
	L038	No Injury	Dex	7d	ColourDeconvolution_Total	97060108	57.029	99.966	0	255		L022	Injury	Dex	14d	ColourDeconvolution_Total	118258850	48.195	99.996	0	255
	L038	No Injury	Dex	7d	ColourDeconvolution_Selection	3893179	27.134	13.285	0	105		L022	Injury	Dex	14d	ColourDeconvolution_Selection	3196149	27.25	11.238	0	105
	R005	No Injury	Dex	7d	ColourDeconvolution_Total	80863005	72.284	99.933	0	255		L023	Injury	Dex	14d	ColourDeconvolution_Total	117728175	61.205	99.57	0	255
	R005	No Injury	Dex	7d	ColourDeconvolution_Selection	5304362	31.115	24.926	0	105		L023	Injury	Dex	14d	ColourDeconvolution_Selection	5015836	29.475	16.417	0	105
	R037	No Injury	Dex	7d	ColourDeconvolution_Total	86004888	68.34	99.844	0	255		L024	Injury	Dex	14d	ColourDeconvolution_Total	100846174	60.143	99.975	0	255
	R037	No Injury	Dex	7d	ColourDeconvolution_Selection	5205163	27.817	28.696	0	105		L024	Injury	Dex	14d	ColourDeconvolution_Selection	4023189	28.759	15	0	105
	R038	No Injury	Dex	7d	ColourDeconvolution_Total	100313455	53.447	99.979	0	255		R022	Injury	Dex	14d	ColourDeconvolution_Total	94442422	51.345	99.986	0	255
	R038	No Injury	Dex	7d	ColourDeconvolution_Selection	3072532	25.016	12.098	0	105		R022	Injury	Dex	14d	ColourDeconvolution_Selection	3020160	26.358	11.185	0	105
	L034	No Injury	Dex	14d	ColourDeconvolution_Total	111412792	63.572	99.964	0	255		R032	Injury	Regular	3d	ColourDeconvolution_Total	102243352	61.781	99.913	0	255
	L034	No Injury	Dex	14d	ColourDeconvolution_Selection	5532896	29.929	22.199	0	105		R032	Injury	Regular	3d	ColourDeconvolution_Selection	3777425	27.107	16.16	0	105
	L035	No Injury	Dex	14d	ColourDeconvolution_Total	112055521	59.873	99.982	0	255		R039	Injury	Regular	3d	ColourDeconvolution_Total	87117262	46.161	99.994	0	255
	L035	No Injury	Dex	14d	ColourDeconvolution_Selection	5582142	26.563	20.589	0	105		R039	Injury	Regular	3d	ColourDeconvolution_Selection	2799425	23.187	9.254	0	105
	R035	No Injury	Dex	14d	ColourDeconvolution_Total	82771200	74.507	99.863	0	255		L019	Injury	Regular	7d	ColourDeconvolution_Total	94772736	51.653	99.981	0	255
	R035	No Injury	Dex	14d	ColourDeconvolution_Selection	7516367	29.007	33.343	0	105		L019	Injury	Regular	7d	ColourDeconvolution_Selection	2613539	27.031	10.583	0	105
	R036	No Injury	Dex	14d	ColourDeconvolution_Total	108654700	62.971	99.97	0	255		L020	Injury	Regular	7d	ColourDeconvolution_Total	76786167	47.065	99.985	0	255
	R036	No Injury	Dex	14d	ColourDeconvolution_Selection	6772555	29.509	23.86	0	105		L020	Injury	Regular	7d	ColourDeconvolution_Selection	1558658	27.437	11.335	0	105
	L003	No Injury	Polymer	3d	ColourDeconvolution_Total	104891284	65.656	99.974	0	255		R019	Injury	Regular	7d	ColourDeconvolution_Total	92887340	66.773	99.783	0	255
	L003	No Injury	Polymer	3d	ColourDeconvolution_Selection	6086321	27.809	21.492	0	105		R019	Injury	Regular	7d	ColourDeconvolution_Selection	4375745	31.452	20.067	0	105
	R002	No Injury	Polymer	3d	ColourDeconvolution_Total	99691845	53.39	99.979	0	255		R020	Injury	Regular	7d	ColourDeconvolution_Total	61955836	53.7	99.976	0	255
	R002	No Injury	Polymer	3d	ColourDeconvolution_Selection	3021630	23.586	10.566	0	105		R020	Injury	Regular	7d	ColourDeconvolution_Selection	2022188	28.48	10.062	0	105
	L011	No Injury	Polymer	7d	ColourDeconvolution_Total	99677794	51.492	99.982	0	255		R021	Injury	Regular	7d	ColourDeconvolution_Total	89577040	64.668	99.979	0	255
	L011	No Injury	Polymer	7d	ColourDeconvolution_Selection	2821068	23.678	8.707	0	105		R021	Injury	Regular	7d	ColourDeconvolution_Selection	4617065	26.983	16.462	0	105
	L012	No Injury	Polymer	7d	ColourDeconvolution_Total	124032986	48.524	99.957	0	255		L015	Injury	Regular	14d	ColourDeconvolution_Total	75842091	57.953	99.969	0	255
	L012	No Injury	Polymer	7d	ColourDeconvolution_Selection	2647119	24.291	10.843	0	105		L015	Injury	Regular	14d	ColourDeconvolution_Selection	4426092	29.348	20.198	0	105
	R011	No Injury	Polymer	7d	ColourDeconvolution_Total	72659366	66.375	99.835	0	255		R013	Injury	Regular	14d	ColourDeconvolution_Total	118267267	43.022	99.997	0	255
	R011	No Injury	Polymer	7d	ColourDeconvolution_Selection	3767912	26.851	14.508	0	105		R013	Injury	Regular	14d	ColourDeconvolution_Selection	2307490	26.49	8.392	0	105
	R012	No Injury	Polymer	7d	ColourDeconvolution_Total	91844775	52.669	99.968	0	255
	R012	No Injury	Polymer	7d	ColourDeconvolution_Selection	2614108	25.176	11.417	0	105
	L028	No Injury	Polymer	14d	ColourDeconvolution_Total	132094802	62.629	99.929	0	255
	L028	No Injury	Polymer	14d	ColourDeconvolution_Selection	6434716	27.147	30.634	0	105
	L029	No Injury	Polymer	14d	ColourDeconvolution_Total	94442422	55.108	99.978	0	255
	L029	No Injury	Polymer	14d	ColourDeconvolution_Selection	4565612	25.902	13.234	0	105
	L013	No Injury	Regular	14d	ColourDeconvolution_Total	95936260	54.793	99.966	0	255
	L013	No Injury	Regular	14d	ColourDeconvolution_Selection	3351135	29.184	11.541	0	105
	Control ETT L3	No Injury	Regular	3d	ColourDeconvolution_Total	99663743	99.061	93.195	0	255
	Control ETT L3	No Injury	Regular	3d	ColourDeconvolution_Selection	8832671	31.713	34.059	0	105
	Control ETT R2	No Injury	Regular	3d	ColourDeconvolution_Total	84992584	81.968	96.388	0	255
	Control ETT R2	No Injury	Regular	3d	ColourDeconvolution_Selection	7327005	32.967	23.21	0	105
	Control ETT R3	No Injury	Regular	3d	ColourDeconvolution_Total	111412792	94.686	94.026	0	255
	Control ETT R3	No Injury	Regular	3d	ColourDeconvolution_Selection	7631836	32.54	26.256	0	105
	Control ETT L5	No Injury	Regular	14d	ColourDeconvolution_Total	114192838	85.203	95.642	0	255
	Control ETT L5	No Injury	Regular	14d	ColourDeconvolution_Selection	7953373	32.431	28.51	0	105
	Control ETT L6	No Injury	Regular	14d	ColourDeconvolution_Total	94442422	98.821	91.929	0	255
	Control ETT L6	No Injury	Regular	14d	ColourDeconvolution_Selection	6225488	31.755	27.102	0	105
	Control ETT R4	No Injury	Regular	14d	ColourDeconvolution_Total	91824736	91.671	94.245	0	255
	Control ETT R4	No Injury	Regular	14d	ColourDeconvolution_Selection	6141804	33.011	26.531	0	105
